# Supplementary material for: The procoagulant activity of tissue factor expressed on fibroblasts is increased by tissue factor-negative extracellular vesicles
Source: PLoS One. 2020 Oct 8;15(10):e0240189. doi: 10.1371/journal.pone.0240189 (PMC7544082; doi:10.1371/journal.pone.0240189)
Supplement: S1 File — (XLSX) [file pone.0240189.s001.xlsx]

## Sheet: Figure 1B
PS precursor scan															Average
		m/z (book)		intensity	peak area	normalised		intensity	peak area	normalised		intensity	peak area	normalised	normalised	SEM
	Species	[M-H]-	m/z	cps	counts	intensity	m/z	cps	counts	intensity	m/z	cps	counts	intensity	intensity
					Platelets Set 1				Platelets Set 2				Platelets Set 3
	32:1	732	nil	0	0	0	nil	0	0	0	nil	0	0	0	0	0
	32:4	734	nil	0	0	0	nil	0	0	0	nil	0	0	0	0	0
	34:1	760	760.5	657.895	3178.95	0.0323958	760.6	709.649	3278.07	0.0303593	760.6	577.193	2616.67	0.0319032	0.0315528	0.00912227
	36:2	786	786.6	4588.6	26017	0.22595	786.6	4438.6	23595	0.189886	786.6	2814.91	12812	0.155589	0.190475	0.0574325
Platelets	36:1	788	788.6	20308	93942	1	788.6	23375	107160	1	788.6	18092	82020	1	1	0.288675
	38:4	810	810.6	19654	88254	0.967796	810.6	28056	126060	1.20026	810.6	19518	88142	1.07882	1.08229	0.317202
	38:3	812	812.6	4097.37	18184	0.201761	812.6	5049.12	22652	0.216005	812.6	3882.46	17146	0.214595	0.210787	0.0609614
	40:6	834	834.6	2565.79	11151	0.126344	834.6	2120.18	9008.77	0.0907027	832.6	559.649	2375.44	0.0309335	0.08266	0.032953
	40:5	836	836.6	1898.25	8315.79	0.0934728	836.6	1812.28	7941.23	0.0775307	834.6	1478.07	6314.91	0.0816974	0.0842337	0.0246266
	40:4	838	838.6	1572.81	6923.68	0.0774477	838.7	1694.74	7756.14	0.0725021	836.6	1296.49	5899.12	0.071661	0.0738703	0.0213754
					Fibroblasts Set 1				Fibroblasts Set 2				Fibroblasts Set 3
	32:1	732	732.5	1462.28	6482.46	0.0322863	732.6	692.982	2897.37	0.0139523	732.5	800.877	3670.18	0.0460407	0.0307598	0.0116807
	32:4	734	734.6	1274.56	5671.05	0.0281416	734.6	1278.07	5573.68	0.0257323	734.6	504.386	2223.68	0.028996	0.0276233	0.00801397
	34:1	760	760.6	13604	58690	0.300369	760.6	10570	46836	0.212813	760.6	6701.75	29345	0.385269	0.299484	0.0955333
	36:2	786	786.6	11319	50709	0.249917	786.7	9030.7	41309	0.181821	786.6	4812.28	21789	0.276647	0.236129	0.0719558
Fibroblasts	36:1	788	788.6	45291	203430	1	788.7	49668	224600	1	788.7	17395	77801	1	1	0.288675
	38:4	810	810.6	11926	52851	0.263319	810.6	9637.72	43401	0.194043	810.6	1878.07	8503.51	0.107966	0.188443	0.0656145
	38:3	812	812.6	7093.86	31674	0.156628	812.6	7800	35382	0.157043	812.7	2414.91	10568	0.138828	0.150833	0.0438168
	40:6	834	834.6	10792	48536	0.238281	834.6	12788	57471	0.25747	834.6	3442.11	15435	0.197879	0.23121	0.0682675
	40:5	836	836.7	9064.91	40766	0.200148	836.6	12728	56580	0.256262	836.7	3164.91	14389	0.181944	0.212785	0.0640824
	40:4	838	838.7	3780.7	16499	0.0834758	838.7	5259.65	22951	0.105896	838.7	1584.21	7145.61	0.0910728	0.0934816	0.0275159
Notes:
1. Intensity was normalised against the intensity displayed by the 36:1 species.
2. Shaded data conrrespond to data on the heatmap
3. The platelet data correspond to three independent blood donors.

## Sheet: Figure 1D
PE precursor scan															Average
		m/z (book)		intensity	peak area	normalised		intensity	peak area	normalised		intensity	peak area	normalised	normalised	SEM
	Species	[M-H]-	m/z	cps	counts	intensity	m/z	cps	counts	intensity	m/z	cps	counts	intensity	intensity
					Platelets Set 1				Platelets Set 2				Platelets Set 3
	32.1a	688	688.4	52.6316	354.571	0.051213	688.9	19.3906	47.0914	0.0234114	688.9	33.241	108.033	0.06	0.0448748	0.015776
	34:1p, 34:2e	700	700.2	85.8726	498.615	0.083558	700.2	55.4017	329.64	0.0668897	700.1	66.482	418.283	0.12	0.0901492	0.0290032
	34:0e	704	704.1	166.205	994.46	0.161725	704.1	138.504	847.645	0.167224	704.7	41.5512	41.5512	0.0749999	0.13465	0.0458865
	34:2a	714	714.6	47.0914	371.191	0.0458221	714.5	69.2521	224.377	0.0836121	714.6	49.8615	66.482	0.09	0.0731447	0.0239277
	34:1a	716	716.5	88.6427	722.992	0.0862534	716.2	88.6427	484.764	0.107023	716.2	88.6427	620.499	0.16	0.117759	0.0384311
	36:4p	722	722.6	346.26	2473.68	0.336927	722.5	304.709	2047.09	0.367893	722.6	279.778	1540.17	0.505	0.403273	0.123816
	36:1, 36:2e	728	728.8	44.3213	229.917	0.0431267	728.1	52.6316	365.651	0.0635452	728.3	63.7119	299.169	0.115	0.0738906	0.0275647
	36:4a	738	738.5	224.377	1509.7	0.218329	738.4	243.767	1756.23	0.294314	738.7	132.964	872.576	0.24	0.250881	0.0747369
Platelets	36:1a	744	744.7	69.2521	559.557	0.0673855	744.9	58.1717	307.479	0.0702341	744.5	72.0222	490.305	0.13	0.0892065	0.030675
	38:5p, 38:6e	748	748.8	243.767	1919.67	0.237197	748.5	204.986	1454.29	0.247492	748.8	121.884	1044.32	0.22	0.234896	0.0681241
	38:4p, 38:5e	750	750.7	562.327	3545.71	0.54717	750.8	409.972	3138.5	0.494983	750.8	393.352	1941.83	0.71
	38:5a	764	764.6	227.147	1803.32	0.221024	764.6	246.537	1529.09	0.297659	764.6	196.676	1077.56	0.355	0.291228	0.0898437
	38:4a	766	766.6	1027.7	8235.46	1	766.6	828.255	6454.29	1	766.7	554.017	3961.22	1	1	0.288675
	38:0a, 40:6p	774	774.6	69.2521	620.499	0.0673855	774.8	52.6316	335.18	0.0635452	774.7	49.8615	229.917	0.09	0.0736436	0.0223015
	40:5p, 40:6e	776	776.8	144.044	709.141	0.140162	776.7	88.6427	612.188	0.107023	776.8	80.3324	362.881	0.145	0.130728	0.0389758
	40:6a	790	790.7	121.884	695.291	0.118598	790.7	72.0222	263.158	0.0869566	790.6	52.6316	168.975	0.095	0.100185	0.029942
	40:5a	792	792.6	102.493	700.831	0.0997305	792.4	66.482	426.593	0.0802676	792.6	44.3213	321.33	0.0799999	0.086666	0.0255806
					Fibroblasts Set 1				Fibroblasts Set 2				Fibroblasts Set 3		#DIV/0!	#DIV/0!
	32.1a	688	688.6	260.388	1972.3	0.279762	688.7	127.424	903.047	0.0968421	688.5	145.604	956.044	0.481818	0.286141	0.122734
	34:1p, 34:2e	700	700.6	157.895	1091.41	0.169643	700.7	110.803	781.163	0.0842105	700.7	200.549	1192.31	0.663637	0.30583	0.171864
	34:0e	704	704.4	80.3324	512.465	0.0863095	704.4	96.9529	684.211	0.0736842	704.2	63.1868	376.374	0.209091	0.123028	0.0500465
	34:2a	714	714.5	540.166	3950.14	0.580357	714.5	268.698	1468.14	0.204211	714.7	266.483	1648.35	0.881818
	34:1a	716	716.6	847.645	6069.25	0.910714	716.7	659.28	4102.49	0.501053	716.5	417.582	2835.16	1.38182
	36:4p	722	722.6	371.191	2296.4	0.398809	722.5	379.501	2631.58	0.288421	722.7	335.165	2085.16	1.10909
	36:1, 36:2e	728	728.5	121.884	789.474	0.130952	728.3	102.493	731.302	0.0778948	728.4	68.6813	428.571	0.227273
	36:4a	738	738.7	313.019	2243.77	0.33631	738.7	304.709	1927.98	0.231579	738.5	109.89	684.066	0.363636
Fibroblasts	36:1a	744	744.7	759.003	4944.6	0.815476	744.6	844.875	5459.83	0.642105	744.6	359.89	2214.29	1.19091
	38:5p, 38:6e	748	748.6	504.155	3157.89	0.541667	748.6	506.925	2977.84	0.385263	748.7	266.483	1815.93	0.881818
	38:4p, 38:5e	750	750.8	279.778	1916.9	0.300595	750.8	282.548	1842.11	0.214737	750.9	167.582	472.527	0.554545
	38:5a	764	764.6	764.543	4692.52	0.821429	764.7	731.302	4673.13	0.555789	764.6	206.044	1241.76	0.681818
	38:4a	766	766.6	930.748	5961.22	1	766.7	1315.79	9847.65	1	766.7	302.198	1782.97	1
	38:0a, 40:6p	774	774.8	238.227	1479.22	0.255952	774.8	180.055	1288.09	0.136842	774.8	98.9011	478.022	0.327273
	40:5p, 40:6e	776	776.7	188.366	1094.18	0.202381	776.8	171.745	1152.35	0.130526	776.7	90.6593	318.681	0.3
	40:6a	790	790.8	360.111	2008.31	0.386905	790.6	462.604	3002.77	0.351579	790.8	107.143	651.099	0.354546
	40:5a	792	792.7	224.377	1224.38	0.241071	792.7	304.709	2011.08	0.231579	792.6	57.6923	343.407	0.190909
Notes:
1. Intensity was normalised against the intensity displayed by the 38:4a species.
2. Shaded data conrrespond to data on the heatmap
3. The platelet data correspond to three independent blood donors.

## Sheet: Figure 2C
Quantification of PS/PE species by Mass Spectropmetry
Fibroblasts
				DOPS		1012.8/699.6						SOPS		1014.8/701.6						SAPS		1036.8/723.6
			Experiment 1			Experiment 2		Average	SEM		Experiment 1			Experiment 2		Average	SEM		Experiment 1			Experiment 2		Average	SEM
		Ratio	pg	ng	Ratio	pg	ng			Ratio	pg	ng	Ratio	pg	ng			Ratio	pg	ng	Ratio	pg	ng
		17.1287	50378.6	50.3786	8.54386	25129	25.129			75.4455	269448	269.448	39.8246	142231	142.231			6.87129	12964.7	12.9647	5.27193	9947.04	9.94704
	Total	14.4028	42361.2	42.3612	13.4731	39626.6	39.6266	34.7767	5.95978	58.548	209100	209.1	62.4251	222947	222.947	186.649	30.3504	5.25761	9920.02	9.92002	7.7994	14715.9	14.7159	10.1608	1.6425
		11.3725	33448.7	33.4487	6.02339	17715.9	17.7159	ng		49.6078	177171	177.171	27.7193	98997.5	98.9975	ng		4	7547.17	7.54717	3.11111	5870.02	5.87002	ng
Adherent		0	0	0	0.0602941	177.336	0.177336			0.28208	1007.43	1.00743	0.2	714.286	0.714286			0.0544248	102.688	0.102688	0.0361765	68.2575	0.0682575
	Externalized	0.0390011	114.709	0.114709	0	0	0	0.0486741	0.0389815	0.352816	1260.06	1.26006	0.247414	883.621	0.883621	1.00943	0.0952486	0.0914984	172.639	0.172639	0.0424138	80.026	0.080026	0.0919433	0.0211947
Cells		0	0	0	0	0	0	ng		0.3125	1116.07	1.11607	0.301038	1075.14	1.07514	ng		0.0375893	70.9232	0.0709232	0.0302768	57.1261	0.0571261	ng
				0			0.705701					0.373885			0.502203					0.792061			0.686209
	% Externalisation			0.270788			0	0.162748	0.1436			0.60261			0.396337	0.5985	0.130246			1.7403			0.543808	0.945883	0.210314
				0			0	%				0.629941			1.08602	%				0.939732			0.973183	%
		9.34531	27486.2	27.4862	18.3486	53966.5	53.9665			37.2272	132954	132.954	68.1957	243556	243.556			3.65854	6902.9	6.9029	10.0153	18896.8	18.8968
	Total	7.47231	21977.4	21.9774	7.9274	23315.9	23.3159	32.2237	6.63653	30.8157	110056	110.056	30.445	108732	108.732	156.861	31.6923	2.65861	5016.25	5.01625	3.82904	7224.6	7.2246	9.61089	2.53267
		14.7131	43273.9	43.2739	7.92961	23322.4	23.3224	ng		64.959	231996	231.996	31.8841	113872	113.872	ng		6.25	11792.5	11.7925	4.15114	7832.34	7.83234	ng
Scraped		1.47316	4332.82	4.33282	0.683544	2010.42	2.01042			5.80524	20733	20.733	2.75316	9832.73	9.83273			0.224719	423.998	0.423998	0.263713	497.572	0.497572
	Externalized	1.08313	3185.67	3.18567	0.776119	2282.7	2.2827	3.17844	0.487209	5.50868	19673.9	19.6739	2.56716	9168.44	9.16844	14.2919	2.51332	0.595533	1123.65	1.12365	0.318657	601.239	0.601239	0.612633	0.128548
Cells		1.45455	4278.07	4.27807	1.01351	2980.92	2.98092	ng		4.22078	15074.2	15.0742	3.15541	11269.3	11.2693	ng		0.25974	490.076	0.490076	0.285811	539.266	0.539266	ng
				15.7636			3.72532					15.5941			4.03715					6.14232			2.6331
	% Externalisation			14.4952			9.79034	11.0737	2.16419			17.8762			8.43215	10.389	2.67126			22.4002			8.32211	8.42311	3.5684
				9.88605			12.7814	%				6.4976			9.8965	%				4.15584			6.88512	%
				SOPE		970.8/281.2					SpAPE		976.8/303.2						SAPE		992.8/303.2
			Experiment 1			Experiment 2		Average	SEM		Experiment 1			Experiment 2		Average	SEM		Experiment 1			Experiment 2		Average	SEM
		Ratio	pg	ng	Ratio	pg	ng			Ratio	pg	ng	Ratio	pg	ng			Ratio	pg	ng	Ratio	pg	ng
		83.4667	194109	194.109	57.8089	134439	134.439			36.8	122667	122.667	26.1072	87024.1	87.0241			69.3333	266667	266.667	66.8998	257307	257.307
	Total	55.9322	130075	130.075	63.9456	148711	148.711	149.094	25.3064	24.1055	80351.5	80.3515	32.2109	107370	107.37	95.9087	14.3975	46.516	178908	178.908	76.5306	294349	294.349	247.178	32.2562
		92.381	214839	214.839	31.1295	72394.1	72.3941	ng		38.0952	126984	126.984	15.3168	51056	51.056	ng		84.4444	324786	324.786	41.8733	161051	161.051	ng
Adherent		0.147535	343.104	0.343104	0.328244	763.359	0.763359			0.111045	370.151	0.370151	0.243003	810.008	0.810008			0.133728	514.338	0.514338	0.307888	1184.18	1.18418
	Externalized	0	0	0	0.284404	661.404	0.661404	0.564143	0.171854	0.217276	724.252	0.724252	0.223242	744.139	0.744139	0.634489	0.0798883	0.641196	2466.14	2.46614	0.281346	1082.1	1.0821	1.29969	0.42045
Cells		0.41896	974.326	0.974326	0.276347	642.667	0.642667	ng		0.16789	559.633	0.559633	0.179625	598.751	0.598751	ng		0.556575	2140.67	2.14067	0.106792	410.737	0.410737	ng
				0.176759			0.56781					0.301754			0.930787					0.192877			0.460223
	% Externalisation			0			0.444759	0.421762	0.154581			0.901355			0.693063	0.740067	0.163329			1.37844			0.367625	0.552217	0.218409
				0.453514			0.887733	%				0.440711			1.17273	%				0.659102			0.255035	%
		38.3202	89116.8	89.1168	37.963	88286	88.286			13.9895	46631.7	46.6317	17.5694	58564.8	58.5648			31.4961	121139	121.139	43.287	166489	166.489
	Total	37.3984	86973	86.973	30.7359	71478.9	71.4789	87.318	4.62062	15.664	52213.2	52.2132	14.8268	49422.8	49.4228	54.3018	4.21871	33.6043	129247	129.247	35.0649	134865	134.865	147.572	15.4732
		37.6812	87630.6	87.6306	43.1818	100423	100.423	ng		14.8696	49565.2	49.5652	20.8239	69412.9	69.4129	ng		34.2029	131550	131.55	52.5568	202142	202.142	ng
Scraped		5.61364	13055	13.055	3.82932	8905.4	8.9054			2.21364	7378.79	7.37879	1.82495	6083.15	6.08315			4.65909	17919.6	17.9196	4.15755	15990.6	15.9906
	Externalized	4.50801	10483.7	10.4837	4.60417	10707.4	10.7074	11.2231	0.76636	2.09153	6971.78	6.97178	2.27083	7569.44	7.56944	7.06121	0.630292	4.30206	16546.4	16.5464	5.52083	21234	21.234	18.41	1.75313
Cells		4.94764	11506.1	11.5061	5.4529	12681.2	12.6812	ng		1.60995	5366.49	5.36649	2.69928	8997.58	8.99758	ng		3.84817	14800.6	14.8006	6.23188	23968.8	23.9688	ng
				14.6493			10.087					15.8236			10.387					14.7926			9.60461
	% Externalisation			12.054			14.9798	12.9214	0.898289			13.3525			15.3157	13.1114	1.11658			12.8021			15.7446	12.6754	1.14119
				13.1303			12.6278	%				10.8271			12.9624	%				11.251			11.8574	%
1. PS species in green
2. PE species in orange

## Sheet: Figure 2D
TF molecules per cell
	Experiment 1	Experiment 2	Experiment 3	Average	SEM
	99900	61100	52400
Accumax	95600	59000	54200	70255.6	6965.07
	98100	54800	57200
	30700	59700	56900
Mechanical Damage	28000	55400	51000	47133.3	4497.41
	30000	59700	52800

## Sheet: Figure 2E
Fxa generated by 104 fibroblasts (nM/min)
Adherent Cells vs Mechanical Damage
		Adherent cells		Average			Mechanical Damage		Average
	Experiment 1	Experiment 2	Experiment 3	nM/min	SEM	Experiment 1	Experiment 2	Experiment 3	nM/min	SEM
	0.5	0.42	0.56			3.78	3.51	2.78
Medium	0.47	0.55	0.63	0.533333	0.0310466	3.47	4.25	3.4	3.59889	0.175154
	0.57	0.41	0.69			3.26	3.41	4.53
	0.29	0.21	0.49			1.25	1.29	1.02				23
Annexin V	0.33	0.22	0.37	0.296667	0.031798	1.29	1.31	1.09	1.33778	0.0988233
	0.26	0.18	0.32			1.53	2.03	1.23
	0.15	0.1	0.12			2.54	2.13	2.63
Lactadherin	0.21	0.23	0.16	0.165556	0.0184173	2.76	3.25	2.31	2.69	0.112423
	0.26	0.12	0.14			2.97	2.82	2.8

## Sheet: Figure 2F
Fxa generated by 104 fibroblasts (nM/min)
Effect of increasing concentrations of Annexin V on mechanically-damaged cells
				Average
		Experiment 1	Experiment 2	nM/min	SEM
		2.85	1.96
	0nM	3.37	2.4	2.54	0.202435
		2.32	2.34
		1.53	0.94
	100nM	2.21	1.63	1.325	0.242813
		1.13	0.51
		0.92	0.61
Annexin V	200nM	1.26	0.84	0.89	0.0926643										02.853.372.321.962.42.341001.532.211.130.941.630.512000.921.260.720.610.840.994000.810.930.431.120.770.918000.841.010.440.850.850.97
		0.72	0.99
		0.81	1.12
	400nM	0.93	0.77	0.828333	0.0938941										02.853.372.321.962.42.341001.532.211.130.941.630.512000.921.260.720.610.840.994000.810.930.431.120.770.918000.841.010.440.850.850.97
		0.43	0.91
		0.84	0.85
	800nM	1.01	0.85	0.826667	0.0826505										02.853.372.321.962.42.341001.532.211.130.941.630.512000.921.260.720.610.840.994000.810.930.431.120.770.918000.841.010.440.850.850.97
		0.44	0.97

## Sheet: Figure 2G
FXa generated by 104 fibroblasts (nM/min)
Effect of the TF/Isotype antibodies on Fxa generation
		Adherent cells		Average		Mechanical Damage		Average
		Experiment 1	Experiment 2	nM/min	SEM	Experiment 1	Experiment 2	nM/min	SEM
		0.16	0.11			0.62	0.41
	Buffer	0.18	0.15	0.148333	0.00945751	0.61	0.35	0.495	0.0583524
		0.15	0.14			0.64	0.34
		0.01	0.01			0.02	0.02
	HTF-1 Ab	0.01	0.01	0.01	0	0.01	0.02	0.0183333	0.00166667
		0.01	0.01			0.02	0.02
		0.15	0.12			0.42	0.36
	IgG1 Ab	0.19	0.12	0.135	0.0123153	0.56	0.34	0.461667	0.073231
		0.11	0.12			0.78	0.31

## Sheet: Figure 3A
Platelet-derived Evs
Assessment of number and size using NTA
1. Left panel: Number of particles in 40ul
				Average
	Donor 1	Donor 2	Donor 3	No. Particles	SEM
	732000000	330000000	0
Untreated	588000000	290000000	0	2.99778e+08	9.31316e+07
	568000000	190000000	0
	320000000	158000000	605000000
DMSO	41300000	338000000	257000000	257200000	6.62401e+07
	33300000	85200000	477000000
	5380000000	6360000000	10400000000
A23187	6580000000	6520000000	11000000000	7.83111e+09	7.2721e+08
	7580000000	6160000000	10500000000
2. Right panel: Particle size (nm)
				Average
	Donor 1	Donor 2	Donor 3	nm	SEM
	133.6	114.7	159.7
Untreated	136	116.6	180.8	151.478	10.9885
	174.5	134.2	213.2
	172.5	114	158
DMSO	136.9	129.7	189.85	148.422	8.561
	142.9	121.7	170.25
	269.4	200.2	209
A23187	196.36	213.7	215.85	217.373	7.48254
	207.3	209	235.55

## Sheet: Figures 3B,3C
Quantification of PS/PE species by Mass Spectropmetry
Platelet-derived Evs
		DOPS	1012.8/699.6				SOPS	1014.8/701.6				SAPS	1036.8/723.6
Platelet's			Donor 3		Average	SEM		Donor 3		Average	SEM		Donor 3		Average	SEM
Treatment		Ratio	pg	ng			Ratio	pg	ng			Ratio	pg	ng	ng
		0.0407143	119.748	0.119748			0.419286	1497.45	1.49745			0.269286	508.086	0.508086
	Total	0.0507362	149.224	0.149224	0.135294	0.00854735	0.484049	1728.75	1.72875	1.58431	0.0727116	0.315337	594.976	0.594976	0.530989	0.0324214
		0.0465497	136.911	0.136911	ng		0.427485	1526.73	1.52673	ng		0.259649	489.904	0.489904	ng
		0.00375773	11.0522	0.0110522			0.0190722	68.1149	0.0681149			0.0235052	44.3493	0.0443493
Untreated	Externalized	0.00385427	11.3361	0.0113361	0.0130825	0.00189015	0.0239196	85.4271	0.0854271	0.083281	0.00820709	0.0158794	29.9611	0.0299611	0.034279	0.00505218
		0.00573214	16.8592	0.0168592	ng		0.0269643	96.301	0.096301	ng		0.015119	28.5265	0.0285265	ng
				9.22952					4.54873					8.7287
	% Externalisation			7.59669	9.71341	1.3831			4.94156	5.26598	0.533038			5.03568	6.52909	1.12304
				12.314	%				6.30765	%				5.82288	%
		0.0406918	119.682	0.119682			0.511321	1826.15	1.82615			0.333962	630.117	0.630117
	Total	0.05375	158.088	0.158088	0.129863	0.0142937	0.532353	1901.26	1.90126	1.70406	0.16111	0.300735	567.425	0.567425	0.560567	0.0422742
		0.0380189	111.82	0.11182	ng		0.387736	1384.77	1.38477	ng		0.256604	484.158	0.484158	ng
		0.00298286	8.77311	0.00877311			0.0288571	103.061	0.103061			0.0187429	35.3639	0.0353639
DMSO	Externalized	0.00624339	18.3629	0.0183629	0.0129118	0.00284504	0.0315873	112.812	0.112812	0.0987099	0.00964636	0.0129101	24.3586	0.0243586	0.0332988	0.00468078
		0.00394382	11.5995	0.0115995	ng		0.0224719	80.2568	0.0802568	ng		0.0212921	40.1738	0.0401738	ng
				7.33036					5.64365					5.61227
	% Externalisation			11.6156	9.7731	1.27293			5.93353	5.79095	0.083714			4.29283	6.06759	1.1783
				10.3733	%				5.79568	%				8.29767	%
		0.589333	1733.33	1.73333			4.26667	15238.1	15.2381			3.28667	6201.26	6.20126
	Total	0.740566	2178.14	2.17814	1.82343	0.184368	5	17857.1	17.8571	15.4484	1.33412	3.94811	7449.27	7.44927	6.29546	0.640693
		0.53	1558.82	1.55882	ng		3.71	13250	13.25	ng		2.775	5235.85	5.23585	ng
		0.0794872	233.786	0.233786			0.54359	1941.39	1.94139			0.533333	1006.29	1.00629
A23187	Externalized	0.0786982	231.465	0.231465	0.257236	0.02462	0.540828	1931.53	1.93153	1.94615	0.0101007	0.488757	922.184	0.922184	0.966966	0.0244321
		0.104196	306.458	0.306458	ng		0.55035	1965.53	1.96553	ng		0.515385	972.424	0.972424	ng
				13.4876					12.7404					16.2272
	% Externalisation			10.6268	14.5913	2.6653			10.8166	12.7971	1.16014			12.3795	15.7264	1.80519
				19.6596	%				14.8342	%				18.5724	%
		SOPE	970.8/281.2				SpAPE	976.8/303.2				SAPE	992.8/303.2
			Donor 3		Average	SEM		Donor 3		Average	SEM		Donor 3		Average	SEM
		Ratio	pg	ng			Ratio	pg	ng			Ratio	pg	ng
		0.0214815	49.9569	0.0499569			0.37037	1234.57	1.23457			0.27265	1048.65	1.04865
	Total	0.0235484	54.7637	0.0547637	0.0492153	0.00343754	0.390323	1301.08	1.30108	1.20398	0.0666633	0.299032	1150.12	1.15012	1.03722	0.068724
		0.0184578	42.9252	0.0429252	ng		0.322892	1076.31	1.07631	ng		0.237349	912.882	0.912882	ng
		0.0038539	8.96257	0.00896257			0.0443325	147.775	0.147775			0.029471	113.35	0.11335
Untreated	Externalized	0.00344578	8.01345	0.00801345	0.00725179	0.00126622	0.033494	111.647	0.111647	0.127885	0.0105879	0.0235663	90.6395	0.0906395	0.111741	0.0117461
		0.00205512	4.77934	0.00477934	ng		0.0372703	124.234	0.124234	ng		0.0341207	131.234	0.131234	ng
				17.9406					11.9698					10.8091
	% Externalisation			14.6328	14.5692	1.96511			8.5811	10.6979	1.06553			7.88084	11.0219	1.87793
				11.1341	%				11.5427	%				14.3757	%
		0.0259882	60.4377	0.0604377			0.371681	1238.94	1.23894			0.283481	1090.31	1.09031
	Total	0.022	51.1628	0.0511628	0.0539473	0.00325609	0.431429	1438.1	1.4381	1.21729	0.134167	0.288571	1109.89	1.10989	1.02065	0.0796489
		0.0216038	50.2413	0.0502413	ng		0.292453	974.843	0.974843	ng		0.224057	861.756	0.861756	ng
		0.00123698	2.8767	0.0028767			0.0364583	121.528	0.121528			0.0388021	149.239	0.149239
DMSO	Externalized	0.00215937	5.0218	0.0050218	0.00463996	0.000927649	0.061875	206.25	0.20625	0.1504	0.0279302	0.0465625	179.087	0.179087	0.149982	0.0165929
		0.00258919	6.02137	0.00602137	ng		0.037027	123.423	0.123423	ng		0.0316216	121.622	0.121622	ng
				4.75977					9.80903					13.6877
	% Externalisation			9.81534	8.85334	2.14046			14.3419	12.2706	1.32299			16.1355	14.6455	0.755072
				11.9849	%				12.6609	%				14.1132	%
		0.501529	1166.35	1.16635			7.82875	26095.8	26.0958			5.87156	22582.9	22.5829
	Total	0.403409	938.161	0.938161	1.09879	0.0806513	7.21591	24053	24.053	26.2302	1.2975	4.94318	19012.2	19.0122	21.5974	1.3047
		0.5125	1191.86	1.19186	ng		8.5625	28541.7	28.5417	ng		6.03125	23197.1	23.1971	ng
		0.035	81.3953	0.0813953			0.688889	2296.3	2.2963			0.658333	2532.05	2.53205
A23187	Externalized	0.034026	79.1302	0.0791302	0.0856938	0.00547023	0.727273	2424.24	2.42424	2.33301	0.0459069	0.618182	2377.62	2.37762	2.40254	0.0687169
		0.041519	96.5558	0.0965558	ng		0.683544	2278.48	2.27848	ng		0.597468	2297.96	2.29796	ng
				6.97866					8.79948					11.2122
	% Externalisation			8.43461	7.83818	0.440401			10.0787	8.95374	0.609885			12.5057	11.2081	0.750424
				8.10127	%				7.983	%				9.90621	%
1. PS species in green
2. PE species in orange

## Sheet: Figure 3D
Platelet-derived Evs
Fxa generation (nM/min)
	Evs added to 104 Fibroblasts			Average
	Donor 1	Donor 2	Donor 3	nM/min	SEM
	0.286	0.155	0.257
Buffer	0.325	0.166	0.386	0.28	0.0268349
	0.368	0.261	0.316
	0.35	0.24	0.62
Untreated	0.55	0.31	0.56	0.442222	0.0503261
	0.5	0.26	0.59
	0.34	0.24	0.43
DMSO	0.67	0.41	0.57	0.424444	0.055805
	0.24	0.28	0.64
	1.34	0.79	1.58
A23187	2.89	1.23	1.9	1.68667	0.238386
	2.69	1.02	1.74
	EVs in absence of cells			Average
	Donor 1	Donor 2	Donor 3	nM/min	SEM
	0.009	0	0.011
Buffer	0.01	0	0.012	0.00666667	0.00170783
	0.008	0	0.01
	0.03	0	0.02
Untreated	0.01	0	0.02	0.0144444	0.00412011
	0.03	0	0.02
	0.01	0	0.01
DMSO	0.02	0	0.01	0.00888889	0.00260579
	0.02	0	0.01
	0.03	0.02	0.04
A23187	0.03	0.02	0.05	0.0322222	0.00400617
	0.03	0.02	0.05

[truncated: 5 more sheets: Figure 4A, Figure 4B, Figure 4C, Figure 5A, Figure 5B]
